# Supplementary material for: Peripartum women’s perspectives on research study participation in the OneFlorida Clinical Research Consortium during COVID-19 pandemic
Source: J Clin Transl Sci. 2022 Oct 10;7(1):e24. doi: 10.1017/cts.2022.476 (PMC9879925; doi:10.1017/cts.2022.476)
Supplement: Supplementary file 1 [file ctssup.zip]

Archive with 2 entries (2 files):
- S2059866122004769sup001.docx
- S2059866122004769sup002.docx
